# Supplementary material for: Snake venom defensins: Defining the structural and functional characteristics of the toxin family
Source: J Struct Biol X. 2025 May 27;11:100129. doi: 10.1016/j.yjsbx.2025.100129 (PMC12162057; doi:10.1016/j.yjsbx.2025.100129)
Supplement: Supplementary Data 2 [file mmc2.xlsx]

## Sheet: Myo_adam_1
Category	Types	From	From Chemistry	To	To Chemistry	Distance
Hydrogen Bond	Conventional Hydrogen Bond	TYR1:OH	H-Acceptor	HIS451:HD1	H-Donor	1.93334
		TYR1:HH	H-Donor	MET450:O	H-Acceptor	1.81798
		LYS2:HZ2	H-Donor	SER426:OG	H-Acceptor	1.6613
		HIS5:NE2	H-Acceptor	HIS451:HN	H-Donor	2.69252
		LYS6:HZ3	H-Donor	PRO424:O	H-Acceptor	1.61884
		LYS14:H	H-Donor	ASP449:O	H-Acceptor	1.89895
		LYS14:HZ1	H-Donor	GLY427:O	H-Acceptor	1.68795
		LYS27:HZ3	H-Donor	THR425:O	H-Acceptor	1.69396
		ARG31:H	H-Donor	GLY448:O	H-Acceptor	2.83891
		ARG31:HH11	H-Donor	MET450:O	H-Acceptor	2.40589
		TRP32:H	H-Donor	ASP449:OD1	H-Acceptor	2.25673
		LYS37:HZ1	H-Donor	THR425:OG1	H-Acceptor	1.62677
		ASN42:HD21	H-Donor	PRO424:O	H-Acceptor	1.97813
	Carbon Hydrogen Bond	LYS2:CE	H-Donor	HIS451:O	H-Acceptor	3.05057
		HIS5:CE1	H-Donor	ASP449:O	H-Acceptor	3.01668
		ARG31:CD	H-Donor	MET450:O	H-Acceptor	3.51071
		LYS37:CE	H-Donor	THR425:O	H-Acceptor	3.05808
Hydrophobic	Alkyl	LYS2	Alkyl	VAL453	Alkyl	4.02482
		LYS14	Alkyl	MET450	Alkyl	4.87857
	Pi-Alkyl	ARG31	Alkyl	HIS451	Pi-Orbitals	4.69464
		PRO13	Alkyl	HIS451	Pi-Orbitals	5.35337
	Pi-Pi T-shaped	TYR1	Pi-Orbitals	HIS451	Pi-Orbitals	4.69545
Electrostatic	Attractive Charge	TYR1:N	Positive	ASP449:OD1	Negative	5.11673
		ARG31:NH1	Positive	ASP449:OD1	Negative	5.21415
	Pi-Cation	TYR1:N	Positive	HIS451	Pi-Orbitals	4.57038
		ARG31:NH1	Positive	TYR447	Pi-Orbitals	3.46132
		ARG31:NH2	Positive	HIS451	Pi-Orbitals	3.66133
Hydrogen Bond;Electrostatic	Salt Bridge;Attractive Charge	LYS2:HZ1	H-Donor;Positive	ASP423:OD2	H-Acceptor;Negative	1.76365
		LYS2:HZ2	H-Donor;Positive	GLU420:OE1	H-Acceptor;Negative	2.16734
		LYS2:HZ3	H-Donor;Positive	GLU420:OE1	H-Acceptor;Negative	1.98592
		LYS14:HZ1	H-Donor;Positive	ASP433:OD2	H-Acceptor;Negative	2.25201
		LYS14:HZ2	H-Donor;Positive	ASP433:OD1	H-Acceptor;Negative	1.80874
		ARG31:HH21	H-Donor;Positive	ASP449:OD2	H-Acceptor;Negative	1.83971
		LYS37:HZ2	H-Donor;Positive	ASP423:OD2	H-Acceptor;Negative	1.7894

## Sheet: Myo_adam_2
Category	Types	From	From Chemistry	To	To Chemistry	Distance
Hydrogen Bond	Conventional Hydrogen Bond	TYR1:H	H-Donor	ASP449:O	H-Acceptor	1.93064
		LYS2:HZ1	H-Donor	THR425:OG1	H-Acceptor	2.39808
		HIS5:HD1	H-Donor	GLY427:O	H-Acceptor	1.99736
		HIS10:HD1	H-Donor	ASP449:OD1	H-Acceptor	2.07768
		ARG31:HH21	H-Donor	TYR447:O	H-Acceptor	1.92872
		TRP32:H	H-Donor	ASP449:O	H-Acceptor	2.58008
		TRP32:HE1	H-Donor	THR425:O	H-Acceptor	2.85082
		ARG33:HE	H-Donor	ASP449:OD1	H-Acceptor	1.9917
		TRP34:HE1	H-Donor	GLY448:O	H-Acceptor	2.00998
		LYS39:HZ1	H-Donor	THR425:O	H-Acceptor	1.71593
		VAL41:H	H-Donor	THR425:OG1	H-Acceptor	1.89936
	Carbon Hydrogen Bond	LEU19:O	H-Acceptor	THR425:CA	H-Donor	3.30107
		HIS5:CE1	H-Donor	ASP433:OD2	H-Acceptor	3.72892
		HIS10:CE1	H-Donor	HIS451:NE2	H-Acceptor	3.21847
		ARG31:CD	H-Donor	GLY448:O	H-Acceptor	3.67946
Electrostatic	Attractive Charge	LYS2:NZ	Positive	ASP423:OD2	Negative	5.55579
		ARG31:NH2	Positive	ASP449:OD1	Negative	4.76731
	Pi-Cation	ARG33:NH2	Positive	HIS451	Pi-Orbitals	3.1982
Hydrophobic	Alkyl	LYS2	Alkyl	VAL453	Alkyl	4.82146
		LYS39	Alkyl	VAL453	Alkyl	3.99117
	Pi-Alkyl	TYR1	Pi-Orbitals	MET450	Alkyl	4.76627
		TRP32	Pi-Orbitals	VAL453	Alkyl	4.78882
Hydrogen Bond;Electrostatic	Salt Bridge;Attractive Charge	ARG31:HH12	H-Donor;Positive	ASP449:OD2	H-Acceptor;Negative	1.92223
		ARG31:HH22	H-Donor;Positive	ASP449:OD2	H-Acceptor;Negative	1.97681
		ARG33:HH21	H-Donor;Positive	ASP449:OD1	H-Acceptor;Negative	1.8575
Other	Pi-Sulfur	HIS10	Pi-Orbitals	MET450:SD	Sulfur	5.58945

## Sheet: Myo_adam_3
Category	Types	From	From Chemistry	To	To Chemistry	Distance
Hydrogen Bond	Conventional Hydrogen Bond	TYR1:HH	H-Donor	GLY448:O	H-Acceptor	1.79712
		LYS2:HZ1	H-Donor	GLY427:O	H-Acceptor	1.73095
		THR15:HG1	H-Donor	THR425:O	H-Acceptor	1.81969
		ARG31:HE	H-Donor	TYR447:O	H-Acceptor	1.91713
		ARG31:HE	H-Donor	TYR447:O	H-Acceptor	2.14984
		ARG31:HH11	H-Donor	TYR447:O	H-Acceptor	1.72546
		ARG31:HH11	H-Donor	TYR447:O	H-Acceptor	2.19073
		ARG31:HH12	H-Donor	GLY446:O	H-Acceptor	2.20969
		ARG31:HH12	H-Donor	GLY446:O	H-Acceptor	1.68882
		ARG31:HH21	H-Donor	TYR447:O	H-Acceptor	1.78503
		ARG31:HH22	H-Donor	GLY446:O	H-Acceptor	2.98143
		ARG31:HH22	H-Donor	GLY446:O	H-Acceptor	2.1503
		ARG31:HH22	H-Donor	GLY446:O	H-Acceptor	1.80724
		ARG33:HH21	H-Donor	GLY448:O	H-Acceptor	1.7527
		LYS39:HZ2	H-Donor	PRO424:O	H-Acceptor	1.70102
		LYS39:HZ3	H-Donor	SER426:O	H-Acceptor	1.6582
		ILE48:H	H-Donor	ASP423:OD2	H-Acceptor	2.10759
	Carbon Hydrogen Bond	HIS5:O	H-Acceptor	THR425:CB	H-Donor	3.01567
		HIS5:CE1	H-Donor	HIS451:O	H-Acceptor	3.70081
		ILE48:C	H-Donor	THR425:OG1	H-Acceptor	2.74269
Electrostatic	Attractive Charge	TYR1:N	Positive	ASP449:OD1	Negative	5.40083
		ARG33:NH2	Positive	ASP449:OD2	Negative	4.75483
	Pi-Cation	TYR1:N	Positive	HIS451	Pi-Orbitals	3.93205
		ARG33:NH1	Positive	HIS451	Pi-Orbitals	3.26843
	Pi-Anion	TRP34	Pi-Orbitals	ASP449:OD1	Negative	2.33944
Hydrophobic	Alkyl	PRO13	Alkyl	VAL453	Alkyl	5.00926
		ILE48	Alkyl	VAL453	Alkyl	5.46032
	Pi-Alkyl	PRO13	Alkyl	HIS451	Pi-Orbitals	5.19609
		HIS5	Pi-Orbitals	VAL453	Alkyl	4.95937
	Pi-Pi T-shaped	TRP34	Pi-Orbitals	HIS451	Pi-Orbitals	4.93353
	Amide-Pi Stacked	TRP34	Pi-Orbitals	GLY448:C,O;ASP449:N	Amide	4.11623
Hydrogen Bond;Electrostatic	Salt Bridge;Attractive Charge	LYS2:HZ2	H-Donor;Positive	ASP433:OD1	H-Acceptor;Negative	2.05408
		ARG33:HH12	H-Donor;Positive	ASP449:OD1	H-Acceptor;Negative	1.84655
		ARG33:HH22	H-Donor;Positive	ASP449:OD1	H-Acceptor;Negative	1.91244
Other	Pi-Sulfur	HIS10	Pi-Orbitals	MET450:SD	Sulfur	4.27796

## Sheet: Myo_basi_1
Category	Types	From	From Chemistry	To	To Chemistry	Distance
Hydrogen Bond	Conventional Hydrogen Bond	LYS2:HZ1	H-Donor	SER426:OG	H-Acceptor	1.65125
		LYS2:HZ2	H-Donor	HIS451:O	H-Acceptor	1.75529
		LYS6:HZ1	H-Donor	MET450:SD	H-Acceptor	2.21537
		LYS14:HZ1	H-Donor	THR425:OG1	H-Acceptor	1.69174
		ARG29:HE	H-Donor	ASP449:OD2	H-Acceptor	2.04959
		TRP32:HE1	H-Donor	THR425:O	H-Acceptor	2.76541
		LYS37:HZ1	H-Donor	GLY448:O	H-Acceptor	2.20577
		LYS37:HZ2	H-Donor	GLY448:O	H-Acceptor	1.83327
		TYR39:HH	H-Donor	ASP449:OD2	H-Acceptor	1.8971
		ASN46:HD21	H-Donor	ASP423:OD2	H-Acceptor	2.32143
		ASN46:HD22	H-Donor	ASP422:O	H-Acceptor	1.9245
		LEU47:O	H-Acceptor	ARG364:HH11	H-Donor	1.96452
		CYS53:O	H-Acceptor	ARG260:HE	H-Donor	2.28187
		CYS53:O	H-Acceptor	ARG260:HH11	H-Donor	1.72437
		VAL57:O	H-Acceptor	ARG367:HH12	H-Donor	1.96134
		ILE62:H	H-Donor	GLU346:OE2	H-Acceptor	2.19067
		SER63:H	H-Donor	GLU346:OE1	H-Acceptor	1.96546
		SER63:HG	H-Donor	GLU346:OE1	H-Acceptor	1.93591
	Carbon Hydrogen Bond	LYS2:CA	H-Donor	ASP449:O	H-Acceptor	3.10752
		HIS5:CE1	H-Donor	GLY448:O	H-Acceptor	3.06195
		HIS10:CE1	H-Donor	GLY448:O	H-Acceptor	3.56111
		GLY31:CA	H-Donor	PRO424:O	H-Acceptor	3.53174
		LEU47:CA	H-Donor	ASP422:OD2	H-Acceptor	3.50892
Electrostatic	Attractive Charge	LYS2:NZ	Positive	ASP423:OD2	Negative	4.1718
		ARG29:NH2	Positive	ASP433:OD2	Negative	5.13881
		LYS37:NZ	Positive	ASP449:OD2	Negative	2.71926
		GLU56:OE2	Negative	ARG260:NH1	Positive	2.7559
		GLU58:OE1	Negative	ARG367:NH1	Positive	2.80823
		GLU58:OE2	Negative	ARG367:NH2	Positive	4.30786
	Pi-Cation	TYR1:N	Positive	HIS451	Pi-Orbitals	4.92486
		PHE51	Pi-Orbitals	ARG364:NH1	Positive	3.89569
Hydrophobic	Pi-Alkyl	PRO13	Alkyl	HIS451	Pi-Orbitals	4.50626
		ALA61	Alkyl	PHE296	Pi-Orbitals	4.91092
		ILE62	Alkyl	PHE296	Pi-Orbitals	4.81116
		ILE64	Alkyl	PHE296	Pi-Orbitals	5.30046
		PHE51	Pi-Orbitals	ALA361	Alkyl	4.33259
	Alkyl	LYS14	Alkyl	VAL453	Alkyl	4.8184
		ILE54	Alkyl	ARG364	Alkyl	4.34713
		ILE62	Alkyl	LEU343	Alkyl	4.35825
	Pi-Sigma	PHE50	Pi-Orbitals	ALA421:CB	C-H	3.38209
		ILE62:CD1	C-H	TYR339	Pi-Orbitals	3.93905
	Pi-Pi T-shaped	TYR39	Pi-Orbitals	HIS451	Pi-Orbitals	5.03271
Hydrogen Bond;Electrostatic	Salt Bridge;Attractive Charge	LYS2:HZ1	H-Donor;Positive	GLU420:OE1	H-Acceptor;Negative	2.98837
		LYS2:HZ3	H-Donor;Positive	GLU420:OE1	H-Acceptor;Negative	2.97915
		LYS6:HZ2	H-Donor;Positive	ASP449:OD2	H-Acceptor;Negative	1.77576
		LYS14:HZ2	H-Donor;Positive	ASP423:OD2	H-Acceptor;Negative	1.78102
		LYS14:HZ3	H-Donor;Positive	ASP423:OD1	H-Acceptor;Negative	1.94433
		ARG29:HH11	H-Donor;Positive	ASP433:OD2	H-Acceptor;Negative	2.31197
		ARG29:HH12	H-Donor;Positive	ASP433:OD1	H-Acceptor;Negative	1.85873
		ARG29:HH21	H-Donor;Positive	ASP449:OD2	H-Acceptor;Negative	1.85773
		LYS41:HZ2	H-Donor;Positive	GLU258:OE2	H-Acceptor;Negative	1.83956
		GLU56:OE1	H-Acceptor;Negative	ARG260:HH22	H-Donor;Positive	2.05719
Other	Pi-Lone Pair	PHE40	Pi-Orbitals	THR425:OG1	Lone Pair	2.72502
		TYR1	Pi-Orbitals	GLY448:O	Lone Pair	2.90997
	Sulfur-X	LYS6:NZ	O,N,S	MET450:SD	Sulfur	3.03622

## Sheet: Myo_basi_2
Category	Types	From	From Chemistry	To	To Chemistry	Distance
Hydrogen Bond	Conventional Hydrogen Bond	TYR1:H	H-Donor	ASP449:O	H-Acceptor	2.94474
		TYR1:HH	H-Donor	ASP449:O	H-Acceptor	2.05458
		LYS2:HZ2	H-Donor	GLY427:O	H-Acceptor	1.72934
		LYS2:HZ2	H-Donor	SER429:OG	H-Acceptor	2.3293
		LYS14:HZ1	H-Donor	THR425:OG1	H-Acceptor	1.6505
		LYS14:HZ2	H-Donor	THR425:O	H-Acceptor	1.74397
		ARG31:H	H-Donor	GLY448:O	H-Acceptor	2.78203
		ARG31:HH11	H-Donor	TYR447:O	H-Acceptor	1.69614
		ARG31:HH12	H-Donor	TYR447:O	H-Acceptor	2.46556
		ARG31:HH12	H-Donor	TYR447:O	H-Acceptor	2.08015
		ARG31:HH21	H-Donor	GLY448:O	H-Acceptor	2.88331
		ARG31:HH22	H-Donor	TYR447:O	H-Acceptor	1.77387
		LYS33:HZ1	H-Donor	GLY427:O	H-Acceptor	1.70805
		SER47:H	H-Donor	THR425:O	H-Acceptor	3.01206
		SER47:HG	H-Donor	THR425:O	H-Acceptor	2.01072
	Carbon Hydrogen Bond	ARG31:CD	H-Donor	TYR447:O	H-Acceptor	3.60144
		TRP34:CD1	H-Donor	ASP449:O	H-Acceptor	3.33098
		SER47:O	H-Acceptor	GLY427:CA	H-Donor	3.39173
Electrostatic	Attractive Charge	TYR1:N	Positive	ASP449:OD2	Negative	5.17757
		ARG31:NH2	Positive	ASP449:OD1	Negative	5.59731
	Pi-Cation	TRP32	Pi-Orbitals	LYS458:NZ	Positive	4.76109
Hydrophobic	Alkyl	LYS33	Alkyl	MET450	Alkyl	5.14049
Hydrogen Bond;Electrostatic	Salt Bridge;Attractive Charge	LYS2:HZ1	H-Donor;Positive	ASP433:OD2	H-Acceptor;Negative	1.76196
		LYS2:HZ3	H-Donor;Positive	ASP433:OD1	H-Acceptor;Negative	1.86763
		LYS6:HZ1	H-Donor;Positive	ASP423:OD1	H-Acceptor;Negative	1.95556
		LYS6:HZ2	H-Donor;Positive	ASP423:OD2	H-Acceptor;Negative	1.94464
		LYS14:HZ3	H-Donor;Positive	ASP423:OD2	H-Acceptor;Negative	3.17949
		LYS33:HZ1	H-Donor;Positive	ASP433:OD2	H-Acceptor;Negative	2.22902
		LYS33:HZ2	H-Donor;Positive	ASP433:OD1	H-Acceptor;Negative	1.76397

## Sheet: Ctm_ducu_1
Category	Types	From	From Chemistry	To	To Chemistry	Distance
Hydrogen Bond	Conventional Hydrogen Bond	TYR1:OH	H-Acceptor	LYS458:HZ2	H-Donor	1.84234
		TYR1:H	H-Donor	ASP449:O	H-Acceptor	2.6008
		LYS2:H	H-Donor	ASP449:O	H-Acceptor	2.76728
		LYS2:HZ2	H-Donor	GLY427:O	H-Acceptor	1.73176
		LYS2:HZ3	H-Donor	SER429:OG	H-Acceptor	1.67169
		ARG3:HE	H-Donor	SER426:OG	H-Acceptor	2.64093
		ARG3:HE	H-Donor	HIS451:O	H-Acceptor	2.68391
		ARG3:HH12	H-Donor	THR425:OG1	H-Acceptor	2.66273
		ARG3:HH21	H-Donor	SER426:OG	H-Acceptor	1.78512
		LYS7:HZ2	H-Donor	PRO424:O	H-Acceptor	1.74479
		LYS14:HZ1	H-Donor	ASP449:O	H-Acceptor	1.73987
		LYS16:HZ1	H-Donor	THR425:O	H-Acceptor	2.62359
		LYS28:HZ3	H-Donor	HIS451:NE2	H-Acceptor	1.83133
		CYS31:H	H-Donor	GLY448:O	H-Acceptor	2.9078
		TRP33:H	H-Donor	TYR447:O	H-Acceptor	2.4271
		TRP33:HE1	H-Donor	MET450:O	H-Acceptor	1.87436
		LYS34:H	H-Donor	GLY448:O	H-Acceptor	1.92801
		ARG35:HH12	H-Donor	GLY448:O	H-Acceptor	1.68731
		ARG35:HH22	H-Donor	GLY448:O	H-Acceptor	1.84525
Electrostatic	Attractive Charge	TYR1:N	Positive	ASP449:OD2	Negative	5.26485
		ARG3:NH2	Positive	GLU420:OE1	Negative	4.79204
		LYS34:NZ	Positive	ASP449:OD2	Negative	2.66324
		ARG35:NH1	Positive	ASP449:OD2	Negative	5.16315
		ARG35:NH1	Positive	ASP449:OD1	Negative	4.87808
Hydrophobic	Pi-Pi Stacked	TRP33	Pi-Orbitals	TYR447	Pi-Orbitals	4.41485
		TRP33	Pi-Orbitals	TYR447	Pi-Orbitals	4.17243
	Alkyl	LYS2	Alkyl	MET450	Alkyl	5.00422
	Pi-Alkyl	LYS34	Alkyl	HIS451	Pi-Orbitals	3.81815
Hydrogen Bond;Electrostatic	Salt Bridge;Attractive Charge	LYS2:HZ2	H-Donor;Positive	ASP433:OD2	H-Acceptor;Negative	1.99572
		ARG3:HH21	H-Donor;Positive	ASP423:OD2	H-Acceptor;Negative	2.48192
		ARG3:HH22	H-Donor;Positive	ASP423:OD2	H-Acceptor;Negative	2.16193
		LYS14:HZ2	H-Donor;Positive	ASP449:OD1	H-Acceptor;Negative	1.88347
		LYS28:HZ2	H-Donor;Positive	ASP449:OD2	H-Acceptor;Negative	1.79253
		ARG35:HH21	H-Donor;Positive	ASP449:OD1	H-Acceptor;Negative	1.75577
		ARG35:HH22	H-Donor;Positive	ASP449:OD2	H-Acceptor;Negative	2.87777

## Sheet: Ctm_ducu_2
Category	Types	From	From Chemistry	To	To Chemistry	Distance
Hydrogen Bond	Conventional Hydrogen Bond	TYR1:HH	H-Donor	GLY448:O	H-Acceptor	1.8337
		LYS2:HZ2	H-Donor	THR425:OG1	H-Acceptor	1.6827
		HIS5:HD1	H-Donor	ASP449:O	H-Acceptor	1.88908
		LYS6:HZ2	H-Donor	SER426:O	H-Acceptor	1.6997
		LYS6:HZ3	H-Donor	PRO424:O	H-Acceptor	1.69687
		HIS10:HD1	H-Donor	GLY448:O	H-Acceptor	1.9087
		LYS14:HZ3	H-Donor	THR425:OG1	H-Acceptor	1.70256
		ARG32:HE	H-Donor	ASP449:OD1	H-Acceptor	1.95948
		TRP33:O	H-Acceptor	GLY427:HN	H-Donor	2.49147
		LYS34:HZ2	H-Donor	SER426:OG	H-Acceptor	1.68103
		ARG35:HE	H-Donor	ASP449:OD1	H-Acceptor	2.15047
		ARG35:HH22	H-Donor	TYR447:O	H-Acceptor	1.97791
		ARG41:H	H-Donor	ASP449:O	H-Acceptor	2.05077
		ARG41:HE	H-Donor	HIS451:O	H-Acceptor	2.18323
		ARG41:HH11	H-Donor	MET450:SD	H-Acceptor	2.1662
		ARG41:HH21	H-Donor	HIS451:O	H-Acceptor	1.88502
	Carbon Hydrogen Bond	HIS10:CE1	H-Donor	TYR447:O	H-Acceptor	3.70139
		PRO13:CD	H-Donor	ASP449:O	H-Acceptor	3.22411
		LYS34:CE	H-Donor	HIS451:O	H-Acceptor	2.96147
Electrostatic	Attractive Charge	LYS14:NZ	Positive	ASP423:OD2	Negative	5.05441
		ARG32:NH2	Positive	ASP433:OD1	Negative	4.93483
		ARG41:NH1	Positive	ASP433:OD1	Negative	5.5492
	Pi-Cation	LYS40:NZ	Positive	HIS451	Pi-Orbitals	4.32329
	Pi-Anion	HIS5	Pi-Orbitals	ASP449:OD1	Negative	3.4916
Hydrophobic	Alkyl	LYS2	Alkyl	VAL453	Alkyl	4.25568
		VAL16	Alkyl	MET450	Alkyl	5.37841
		LYS34	Alkyl	VAL453	Alkyl	4.60196
	Pi-Alkyl	HIS5	Pi-Orbitals	MET450	Alkyl	5.18379
		ARG32	Alkyl	HIS451	Pi-Orbitals	5.33515
Hydrogen Bond;Electrostatic	Salt Bridge;Attractive Charge	LYS2:HZ2	H-Donor;Positive	ASP423:OD2	H-Acceptor;Negative	2.0648
		LYS2:HZ3	H-Donor;Positive	ASP423:OD1	H-Acceptor;Negative	1.79888
		ARG32:HH12	H-Donor;Positive	ASP433:OD2	H-Acceptor;Negative	1.80896
		ARG32:HH21	H-Donor;Positive	ASP449:OD1	H-Acceptor;Negative	1.85086
		LYS34:HZ1	H-Donor;Positive	ASP423:OD2	H-Acceptor;Negative	1.73599
		LYS34:HZ2	H-Donor;Positive	GLU420:OE1	H-Acceptor;Negative	2.29187
		LYS34:HZ3	H-Donor;Positive	GLU420:OE1	H-Acceptor;Negative	1.80957
		ARG35:HH21	H-Donor;Positive	ASP449:OD1	H-Acceptor;Negative	1.83805
		LYS40:HZ2	H-Donor;Positive	ASP449:OD2	H-Acceptor;Negative	1.78055
		LYS40:HZ3	H-Donor;Positive	ASP449:OD1	H-Acceptor;Negative	1.74899
		ARG41:HH21	H-Donor;Positive	GLU420:OE1	H-Acceptor;Negative	2.50518
		ARG41:HH22	H-Donor;Positive	GLU420:OE1	H-Acceptor;Negative	2.34761
	Pi-Cation;Pi-Donor Hydrogen Bond	ARG41:NH1	Positive;H-Donor	PHE428	Pi-Orbitals;Pi-Orbitals	3.22111

## Sheet: Ctm_duru_1
Category	Types	From	From Chemistry	To	To Chemistry	Distance
Hydrogen Bond	Conventional Hydrogen Bond	HIS5:HD1	H-Donor	THR425:O	H-Acceptor	1.92524
		LYS14:HZ3	H-Donor	THR425:O	H-Acceptor	1.6996
		ARG31:HH11	H-Donor	TYR447:O	H-Acceptor	1.7149
		ARG31:HH12	H-Donor	TYR447:O	H-Acceptor	2.19083
		ARG31:HH12	H-Donor	TYR447:O	H-Acceptor	2.68914
		ARG31:HH12	H-Donor	TYR447:O	H-Acceptor	2.33582
		ARG31:HH21	H-Donor	GLY448:O	H-Acceptor	2.61654
		ARG31:HH22	H-Donor	TYR447:O	H-Acceptor	1.75693
		TRP32:H	H-Donor	ASP449:OD2	H-Acceptor	2.09159
		ARG33:HH11	H-Donor	GLY427:O	H-Acceptor	2.32607
		LYS39:HZ1	H-Donor	MET450:SD	H-Acceptor	2.89789
		LYS39:HZ2	H-Donor	ASP449:O	H-Acceptor	1.70348
		SER41:H	H-Donor	THR425:O	H-Acceptor	2.2815
	Carbon Hydrogen Bond	HIS10:CE1	H-Donor	GLY448:O	H-Acceptor	3.13903
		ARG31:CD	H-Donor	TYR447:O	H-Acceptor	3.71936
		GLY42:CA	H-Donor	PRO424:O	H-Acceptor	3.29175
Hydrophobic	Pi-Alkyl	PRO13	Alkyl	HIS451	Pi-Orbitals	4.74101
		TRP32	Pi-Orbitals	VAL453	Alkyl	4.71979
		TRP32	Pi-Orbitals	VAL453	Alkyl	4.88737
	Pi-Pi Stacked	TRP32	Pi-Orbitals	HIS451	Pi-Orbitals	5.11941
	Alkyl	LYS2	Alkyl	VAL453	Alkyl	4.31261
Hydrogen Bond;Electrostatic	Salt Bridge;Attractive Charge	LYS2:HZ2	H-Donor;Positive	ASP423:OD1	H-Acceptor;Negative	1.83239
		LYS2:HZ3	H-Donor;Positive	ASP423:OD2	H-Acceptor;Negative	2.12375
		ARG33:HH12	H-Donor;Positive	ASP433:OD2	H-Acceptor;Negative	1.82467
		ARG33:HH22	H-Donor;Positive	ASP433:OD1	H-Acceptor;Negative	1.78567
		LYS39:HZ1	H-Donor;Positive	ASP449:OD2	H-Acceptor;Negative	1.75871
Other	Pi-Lone Pair	TRP34	Pi-Orbitals	GLY448:O	Lone Pair	2.65586

## Sheet: Ctm_dute_1
Category	Types	From	From Chemistry	To	To Chemistry	Distance
Hydrogen Bond	Conventional Hydrogen Bond	TYR1:HH	H-Donor	THR425:O	H-Acceptor	1.80108
		LYS16:HZ1	H-Donor	GLY448:O	H-Acceptor	1.66153
		LYS16:HZ2	H-Donor	TYR447:O	H-Acceptor	2.60644
		ILE17:H	H-Donor	ASP449:OD1	H-Acceptor	3.0666
		ARG31:HH11	H-Donor	HIS451:O	H-Acceptor	1.81669
		ARG31:HH22	H-Donor	MET450:SD	H-Acceptor	2.61232
		ARG33:HH21	H-Donor	HIS451:NE2	H-Acceptor	2.36476
		LYS38:HZ1	H-Donor	SER426:O	H-Acceptor	2.42363
		LYS38:HZ3	H-Donor	THR425:O	H-Acceptor	1.67866
		LYS39:HZ2	H-Donor	SER426:OG	H-Acceptor	1.69398
		GLY40:H	H-Donor	ASP449:O	H-Acceptor	2.64443
		GLY42:O	H-Acceptor	LYS458:HZ1	H-Donor	1.71741
		LYS43:O	H-Acceptor	MET450:HN	H-Donor	3.02485
		LYS43:HZ2	H-Donor	GLY427:O	H-Acceptor	1.8209
	Carbon Hydrogen Bond	ARG31:CD	H-Donor	HIS451:O	H-Acceptor	3.57567
		LYS39:CE	H-Donor	HIS451:O	H-Acceptor	2.89394
		GLY40:O	H-Acceptor	GLY427:CA	H-Donor	3.70717
		LYS43:C	H-Donor	HIS451:NE2	H-Acceptor	2.92903
Electrostatic	Attractive Charge	LYS16:NZ	Positive	ASP449:OD1	Negative	2.56259
		ARG33:NH1	Positive	ASP449:OD1	Negative	4.68614
	Pi-Cation	ARG31:NH1	Positive	PHE428	Pi-Orbitals	4.74641
Hydrophobic	Pi-Pi Stacked	HIS10	Pi-Orbitals	HIS451	Pi-Orbitals	3.87133
		TRP34	Pi-Orbitals	HIS451	Pi-Orbitals	5.18609
		TRP34	Pi-Orbitals	HIS451	Pi-Orbitals	5.0656
	Alkyl	ARG31	Alkyl	VAL453	Alkyl	4.69951
		LYS39	Alkyl	VAL453	Alkyl	4.6679
		LYS43	Alkyl	MET450	Alkyl	4.28089
	Amide-Pi Stacked	TYR1	Pi-Orbitals	SER426:C,O;GLY427:N	Amide	4.20034
Hydrogen Bond;Electrostatic	Salt Bridge;Attractive Charge	LYS2:HZ2	H-Donor;Positive	ASP261:OD2	H-Acceptor;Negative	2.19699
		LYS2:HZ3	H-Donor;Positive	ASP261:OD1	H-Acceptor;Negative	2.34187
		LYS16:HZ2	H-Donor;Positive	ASP449:OD2	H-Acceptor;Negative	2.09397
		ARG33:HH12	H-Donor;Positive	ASP449:OD2	H-Acceptor;Negative	1.86788
		ARG33:HH22	H-Donor;Positive	ASP449:OD2	H-Acceptor;Negative	1.84159
		LYS39:HZ1	H-Donor;Positive	ASP423:OD2	H-Acceptor;Negative	1.74509
		LYS39:HZ2	H-Donor;Positive	GLU420:OE1	H-Acceptor;Negative	2.2498
		LYS39:HZ3	H-Donor;Positive	GLU420:OE1	H-Acceptor;Negative	1.84574
		LYS43:HZ1	H-Donor;Positive	ASP433:OD1	H-Acceptor;Negative	1.73418
		LYS43:HZ2	H-Donor;Positive	ASP433:OD2	H-Acceptor;Negative	1.92001
Other	Sulfur-X	ARG33:NH1	O,N,S	MET450:SD	Sulfur	3.19178

## Sheet: Ctm_dute_2
Category	Types	From	From Chemistry	To	To Chemistry	Distance
Hydrogen Bond	Conventional Hydrogen Bond	TYR1:HH	H-Donor	GLY448:O	H-Acceptor	2.02887
		HIS5:NE2	H-Acceptor	HIS451:HN	H-Donor	2.52245
		LYS6:HZ3	H-Donor	PRO424:O	H-Acceptor	1.62023
		HIS10:HD1	H-Donor	ASP449:O	H-Acceptor	2.00246
		LYS14:HZ1	H-Donor	THR425:O	H-Acceptor	1.8209
		LYS16:HZ2	H-Donor	THR425:O	H-Acceptor	1.85044
		ARG31:HH11	H-Donor	TYR447:O	H-Acceptor	1.70032
		ARG31:HH12	H-Donor	TYR447:O	H-Acceptor	2.33163
		ARG31:HH12	H-Donor	TYR447:O	H-Acceptor	2.03348
		ARG31:HH21	H-Donor	GLY448:O	H-Acceptor	2.45896
		ARG31:HH22	H-Donor	TYR447:O	H-Acceptor	1.94656
		ARG33:HH12	H-Donor	GLY427:O	H-Acceptor	1.88807
		LYS38:HZ1	H-Donor	THR425:OG1	H-Acceptor	1.95131
	Carbon Hydrogen Bond	ARG31:CD	H-Donor	TYR447:O	H-Acceptor	3.70911
Electrostatic	Attractive Charge	ARG33:NH2	Positive	ASP449:OD2	Negative	5.14081
		LYS38:NZ	Positive	ASP423:OD2	Negative	4.85309
	Pi-Anion	TYR1	Pi-Orbitals	ASP449:OD2	Negative	4.68306
Hydrophobic	Pi-Pi Stacked	TRP32	Pi-Orbitals	HIS451	Pi-Orbitals	4.75015
		TRP32	Pi-Orbitals	HIS451	Pi-Orbitals	4.57418
	Pi-Alkyl	HIS10	Pi-Orbitals	MET450	Alkyl	5.20423
		TRP32	Pi-Orbitals	VAL453	Alkyl	5.20147
	Alkyl	LYS2	Alkyl	VAL453	Alkyl	4.53766
Hydrogen Bond;Electrostatic	Salt Bridge;Attractive Charge	LYS2:HZ2	H-Donor;Positive	ASP423:OD2	H-Acceptor;Negative	1.80627
		LYS2:HZ3	H-Donor;Positive	ASP423:OD1	H-Acceptor;Negative	1.93076
		ARG33:HH12	H-Donor;Positive	ASP433:OD2	H-Acceptor;Negative	2.57442
		ARG33:HH22	H-Donor;Positive	ASP433:OD1	H-Acceptor;Negative	1.8753
		LYS39:HZ1	H-Donor;Positive	ASP433:OD2	H-Acceptor;Negative	1.82883
		LYS39:HZ3	H-Donor;Positive	ASP433:OD1	H-Acceptor;Negative	1.87721
		LYS43:HZ2	H-Donor;Positive	ASP261:OD1	H-Acceptor;Negative	1.84041
		LYS43:HZ3	H-Donor;Positive	ASP261:OD2	H-Acceptor;Negative	1.90606

[truncated: 28 more sheets: Ctm_dute_3, Ctm_dute_4, Ctm_dute_5, Ctm_dute_6, Ctm_dute_7, Ctm_dute_8, Myo_momo_1, Myo_moni_1, Myo_moni_2, Myo_moni_3, Myo_moni_4, Myo_moni_5, Myo_orco_1, Myo_orco_2, Myo_orna_1, Myo_orna_2, Ctm_orhe_1, Ctm_orhe_2, Ctm_orhe_3, Ctm_orhe_4 …]
